# Supplementary material for: Molecular Mechanisms of Phenylpropane-Synthesis-Related Genes Regulating the Shoot Blight Resistance of Bambusa pervariabilis × Dendrocalamopsis grandis
Source: Int J Mol Sci. 2022 Jun 17;23(12):6760. doi: 10.3390/ijms23126760 (PMC9224335; doi:10.3390/ijms23126760)
Supplement: Supplementary file 1 [file ijms-23-06760-s001.zip]

Archive with 1 entries (1 files):
- ijms-1752432-supplementary.pdf
